# Supplementary material for: The Educational Needs of Adolescent and Young Adult Renal Transplant Recipients—A Scoping Review
Source: Healthcare (Basel). 2023 Feb 14;11(4):566. doi: 10.3390/healthcare11040566 (PMC9957013; doi:10.3390/healthcare11040566)
Supplement: Supplementary file 1 [file healthcare-11-00566-s001.zip]

Archive with 1 entries (1 files):
- healthcare-2179218-supplementary.pdf
